# Supplementary material for: Description of Triatoma mopan sp. n. from a cave in Belize (Hemiptera, Reduviidae, Triatominae)
Source: Zookeys. 2018 Jul 17;(775):69–95. doi: 10.3897/zookeys.775.22553 (PMC6058004; doi:10.3897/zookeys.775.22553)
Supplement: XML Treatment for Triatoma mopan [file zookeys.775.22553-treatment1.xml]

<!DOCTYPE tp:taxon-treatment
  PUBLIC "-//TaxonX//DTD Taxonomic Treatment Publishing DTD v0 20100105//EN" "tax-treatment-NSO.dtd">
<tp:taxon-treatment xmlns:tp="http://www.plazi.org/taxpub"><tp:treatment-meta><kwd-group><label>Taxon classification</label><kwd><named-content xmlns:xlink="http://www.w3.org/1999/xlink" content-type="kingdom">Animalia</named-content></kwd><kwd><named-content xmlns:xlink="http://www.w3.org/1999/xlink" content-type="order">Hemiptera</named-content></kwd><kwd><named-content xmlns:xlink="http://www.w3.org/1999/xlink" content-type="family">Reduviidae</named-content></kwd></kwd-group><mixed-citation publication-type="journal"><person-group><name><surname>Dorn</surname><given-names>Patricia L.</given-names></name><name><surname>Justi</surname><given-names>Silvia A.</given-names></name><name><surname>Dale</surname><given-names>Carolina</given-names></name><name><surname>Stevens</surname><given-names>Lori</given-names></name><name><surname>Galvão</surname><given-names>Cleber</given-names></name><name><surname>Lima-Cordón</surname><given-names>Raquel</given-names></name><name><surname>Monroy</surname><given-names>Carlota</given-names></name></person-group><article-title>Description of <italic><tp:taxon-name><tp:taxon-name-part taxon-name-part-type="genus" reg="Triatoma">Triatoma</tp:taxon-name-part> <tp:taxon-name-part taxon-name-part-type="species" reg="mopan">mopan</tp:taxon-name-part></tp:taxon-name></italic> sp. n. from a cave in Belize (<tp:taxon-name><tp:taxon-name-part taxon-name-part-type="order">Hemiptera</tp:taxon-name-part></tp:taxon-name>, <tp:taxon-name><tp:taxon-name-part taxon-name-part-type="family">Reduviidae</tp:taxon-name-part></tp:taxon-name>, <tp:taxon-name><tp:taxon-name-part taxon-name-part-type="subfamily">Triatominae</tp:taxon-name-part></tp:taxon-name>)</article-title><source>Zookeys</source><day>17</day><month>7</month><year>2018</year><volume>2018</volume><issue>775</issue><fpage>69</fpage><lpage>95</lpage><pub-id pub-id-type="doi">10.3897/zookeys.775.22553</pub-id></mixed-citation></tp:treatment-meta><tp:nomenclature><tp:taxon-name>
                  <tp:taxon-name-part taxon-name-part-type="genus" reg="Triatoma">Triatoma</tp:taxon-name-part>
                  <tp:taxon-name-part taxon-name-part-type="species" reg="mopan">mopan</tp:taxon-name-part>
                  <object-id xmlns:xlink="http://www.w3.org/1999/xlink" content-type="zoobank" xlink:type="simple">http://zoobank.org/94C6EBF5-D78A-4294-97EC-AAD58AAE2769</object-id>
                </tp:taxon-name><tp:taxon-authority>Dorn, Justi &amp; Dale, 2018</tp:taxon-authority><tp:taxon-status xmlns:xlink="http://www.w3.org/1999/xlink" xlink:type="simple">sp. n.</tp:taxon-status><xref ref-type="fig" rid="F6">Figure 6</xref></tp:nomenclature><tp:treatment-sec sec-type="material" id="SECID0EBAAI"><title>Material.</title><p>
              <bold>Holotype</bold> Male. BELIZE: Cayo: Rio Frio Cave, coordinates: <named-content xmlns:xlink="http://www.w3.org/1999/xlink" content-type="dwc:verbatimCoordinates" xlink:type="simple"><named-content content-type="geo-json" specific-use="{&#34;type&#34;:&#34;Point&#34;,&#34;coordinates&#34;:[-88.979675,16.956939]}" id="NCID0EMAAI" xlink:type="simple">16.956939/-88.979675</named-content></named-content>, 15 June 2016, Dorn, Justi, Stevens, Monroy, CTIOC, FIOCRUZ. <bold>Paratypes.</bold> Five males and six females, Cayo: Rio Frio Cave, coordinates: <named-content xmlns:xlink="http://www.w3.org/1999/xlink" content-type="dwc:verbatimCoordinates" xlink:type="simple"><named-content content-type="geo-json" specific-use="{&#34;type&#34;:&#34;Point&#34;,&#34;coordinates&#34;:[-88.979675,16.956939]}" id="NCID0EVAAI" xlink:type="simple">16.956939/-88.979675</named-content></named-content>, 15 June 2016, Dorn, Justi, Stevens, Monroy (CTIOC; FIOCRUZ [four males and five females]; National Museum of Natural History, Smithsonian Institution [one male and one female])</p></tp:treatment-sec><tp:treatment-sec sec-type="diagnosis" id="SECID0EZAAI"><title>Diagnosis.</title><p>
              <italic><tp:taxon-name><tp:taxon-name-part taxon-name-part-type="genus" reg="Triatoma">Triatoma</tp:taxon-name-part> <tp:taxon-name-part taxon-name-part-type="species" reg="mopan">mopan</tp:taxon-name-part></tp:taxon-name></italic> has an overall vestiture similar to <italic><tp:taxon-name><tp:taxon-name-part taxon-name-part-type="genus" reg="Triatoma">T.</tp:taxon-name-part> <tp:taxon-name-part taxon-name-part-type="species" reg="dimidiata">dimidiata</tp:taxon-name-part></tp:taxon-name></italic>, generally with a more slender body. It is believed to have been wrongly identified as <italic><tp:taxon-name><tp:taxon-name-part taxon-name-part-type="genus" reg="Triatoma">T.</tp:taxon-name-part> <tp:taxon-name-part taxon-name-part-type="species" reg="dimidiata">dimidiata</tp:taxon-name-part></tp:taxon-name></italic> by <xref ref-type="bibr" rid="B18">Lent and Wygodzinsky (1979)</xref>. Upon close examination, <italic><tp:taxon-name><tp:taxon-name-part taxon-name-part-type="genus" reg="Triatoma">T.</tp:taxon-name-part> <tp:taxon-name-part taxon-name-part-type="species" reg="mopan">mopan</tp:taxon-name-part></tp:taxon-name></italic> can be easily distinguished from <italic><tp:taxon-name><tp:taxon-name-part taxon-name-part-type="genus" reg="Triatoma">T.</tp:taxon-name-part> <tp:taxon-name-part taxon-name-part-type="species" reg="dimidiata">dimidiata</tp:taxon-name-part></tp:taxon-name></italic> specimens by the consistently pale-yellow hemelytra, and uniformly dark brown to black head and pronotum with scarce pale setae, absent in <italic><tp:taxon-name><tp:taxon-name-part taxon-name-part-type="genus" reg="Triatoma">T.</tp:taxon-name-part> <tp:taxon-name-part taxon-name-part-type="species" reg="dimidiata">dimidiata</tp:taxon-name-part></tp:taxon-name></italic>. <italic><tp:taxon-name><tp:taxon-name-part taxon-name-part-type="genus" reg="Triatoma">Triatoma</tp:taxon-name-part> <tp:taxon-name-part taxon-name-part-type="species" reg="mopan">mopan</tp:taxon-name-part></tp:taxon-name></italic> has the pronotum with a straight latitudinal depression dividing it in half and the anterior lobe of the pronotum rugose without any distinguishable tubercles (all the examined morphotypes of <italic><tp:taxon-name><tp:taxon-name-part taxon-name-part-type="genus" reg="Triatoma">T.</tp:taxon-name-part> <tp:taxon-name-part taxon-name-part-type="species" reg="dimidiata">dimidiata</tp:taxon-name-part></tp:taxon-name></italic> present such tubercles) (Figure <xref ref-type="fig" rid="F3">3</xref>). In addition, the fore-femora with 1+1 apical, small denticles, 2 +1 subapical denticles in both males and females; and mid-femora with 1+1 apical, small denticles, 2 +2 asymmetrical subapical larger denticles on males and 2 +2 larger, asymmetrical subapical denticles on females. In contrast, <italic><tp:taxon-name><tp:taxon-name-part taxon-name-part-type="genus" reg="Triatoma">T.</tp:taxon-name-part> <tp:taxon-name-part taxon-name-part-type="species" reg="dimidiata">dimidiata</tp:taxon-name-part></tp:taxon-name></italic> presents 1+1 small subapical denticles on both fore- and mid-femora in both sexes (Figure <xref ref-type="fig" rid="F4">4</xref>). Abdominal spiracles are close or adjacent to the connexival suture and surrounded by spot slightly darker then the tegument in <italic><tp:taxon-name><tp:taxon-name-part taxon-name-part-type="genus" reg="Triatoma">T.</tp:taxon-name-part> <tp:taxon-name-part taxon-name-part-type="species" reg="mopan">mopan</tp:taxon-name-part></tp:taxon-name></italic>, but never adjacent and always surrounded by a well-defined dark spot in <italic><tp:taxon-name><tp:taxon-name-part taxon-name-part-type="genus" reg="Triatoma">T.</tp:taxon-name-part> <tp:taxon-name-part taxon-name-part-type="species" reg="dimidiata">dimidiata</tp:taxon-name-part></tp:taxon-name></italic> (Figure <xref ref-type="fig" rid="F5">5</xref>).</p><fig id="F3" position="float" orientation="portrait"><label>Figure 3.</label><caption><p>Drawings of the pronotum of <italic><tp:taxon-name><tp:taxon-name-part taxon-name-part-type="genus" reg="Triatoma">T.</tp:taxon-name-part> <tp:taxon-name-part taxon-name-part-type="species" reg="mopan">mopan</tp:taxon-name-part></tp:taxon-name></italic> and distinct <italic><tp:taxon-name><tp:taxon-name-part taxon-name-part-type="genus" reg="Triatoma">T.</tp:taxon-name-part> <tp:taxon-name-part taxon-name-part-type="species" reg="dimidiata">dimidiata</tp:taxon-name-part></tp:taxon-name></italic> morphotypes. Note that for <italic><tp:taxon-name><tp:taxon-name-part taxon-name-part-type="genus" reg="Triatoma">T.</tp:taxon-name-part> <tp:taxon-name-part taxon-name-part-type="species" reg="dimidiata">dimidiata</tp:taxon-name-part></tp:taxon-name></italic> the anterior lobe shows discal and lateral tubercles, that are absent in <italic><tp:taxon-name><tp:taxon-name-part taxon-name-part-type="genus" reg="Triatoma">T.</tp:taxon-name-part> <tp:taxon-name-part taxon-name-part-type="species" reg="mopan">mopan</tp:taxon-name-part></tp:taxon-name></italic>, which also presents a shorter and rounder anterolateral angle. Drawings by Carolina Dale.</p></caption><graphic xmlns:xlink="http://www.w3.org/1999/xlink" xlink:href="zookeys-775-069-g003.jpg" position="float" orientation="portrait" xlink:type="simple" id="oo_217493.jpg"/></fig><fig id="F4" position="float" orientation="portrait"><label>Figure 4.</label><caption><p>Comparison between the fore and mid femora of <italic><tp:taxon-name><tp:taxon-name-part taxon-name-part-type="genus" reg="Triatoma">T.</tp:taxon-name-part> <tp:taxon-name-part taxon-name-part-type="species" reg="mopan">mopan</tp:taxon-name-part></tp:taxon-name></italic> and <italic><tp:taxon-name><tp:taxon-name-part taxon-name-part-type="genus" reg="Triatoma">T.</tp:taxon-name-part> <tp:taxon-name-part taxon-name-part-type="species" reg="dimidiata">dimidiata</tp:taxon-name-part></tp:taxon-name></italic> from Jutiapa, Guatemala. Drawings: Carolina Dale. Photographs Silvia Justi.</p></caption><graphic xmlns:xlink="http://www.w3.org/1999/xlink" xlink:href="zookeys-775-069-g004.jpg" position="float" orientation="portrait" xlink:type="simple" id="oo_217494.jpg"/></fig><fig id="F5" position="float" orientation="portrait"><label>Figure 5.</label><caption><p>Comparison between the position and color of the abdominal spiracles from <italic><tp:taxon-name><tp:taxon-name-part taxon-name-part-type="genus" reg="Triatoma">T.</tp:taxon-name-part> <tp:taxon-name-part taxon-name-part-type="species" reg="mopan">mopan</tp:taxon-name-part></tp:taxon-name></italic> and <italic><tp:taxon-name><tp:taxon-name-part taxon-name-part-type="genus" reg="Triatoma">T.</tp:taxon-name-part> <tp:taxon-name-part taxon-name-part-type="species" reg="dimidiata">dimidiata</tp:taxon-name-part></tp:taxon-name></italic> from Jutiapa, Guatemala. Drawings by Carolina Dale. Photographs Silvia Justi and Raquel Lima.</p></caption><graphic xmlns:xlink="http://www.w3.org/1999/xlink" xlink:href="zookeys-775-069-g005.jpg" position="float" orientation="portrait" xlink:type="simple" id="oo_217495.jpg"/></fig></tp:treatment-sec><tp:treatment-sec sec-type="description" id="SECID0EHJAI"><title>Description.</title><p>Length of male 26.6–30.1 mm., of female 32.1–38 mm.; width of pronotum of male 6.2–6.3 mm., of female 6–7.4 mm (Table <xref ref-type="table" rid="T4">4</xref>). Overall color dark brown or black, with connexivum and corium pale yellow. Pilosity pale yellow, short and scarce (Figure <xref ref-type="fig" rid="F6">6</xref>).</p><fig id="F6" position="float" orientation="portrait"><label>Figure 6.</label><caption><p>Overall vestiture of <italic><tp:taxon-name><tp:taxon-name-part taxon-name-part-type="genus" reg="Triatoma">T.</tp:taxon-name-part> <tp:taxon-name-part taxon-name-part-type="species" reg="mopan">mopan</tp:taxon-name-part></tp:taxon-name></italic> male and female. Scalebar 10 mm. Photographs Raquel Lima.</p></caption><graphic xmlns:xlink="http://www.w3.org/1999/xlink" xlink:href="zookeys-775-069-g006.jpg" position="float" orientation="portrait" xlink:type="simple" id="oo_217496.jpg"/></fig><p>
              <italic>Head</italic> distinctively rugose dorsally (Figure <xref ref-type="fig" rid="F7">7</xref>), averaging twice as long as width across the eyes (1:0.39–0.46) and slightly longer than the pronotum (1:1.09–1.23). Short, scarce, pale yellow pilosity present in both dorsal and ventral portions (Figure <xref ref-type="fig" rid="F7">7</xref>). Anteocular region from 2.8 to 3.2 times as long as post ocular (1:0.31–0.35), post ocular region with sides almost straight, subparallel and not rounded. Eyes in lateral view surpassing the level of the ventral surface of the head. Ratio of the width of eye to synthlipsis: 1:1.81–2.46. Ocelli very small, with diameter averaging about half the distance from their anterior border to the posterior margin of the eye. Antenniferous tubercles subcylindrical, situated slightly posterior of middle of anteocular region of head; first antennal segment attaining to the level of or surpassing the apex of clypeus; second segment with many strong setae. Antennal segments presenting a darker to lighter coloration from the first to the fourth segment, going from dark brown (first segment), reddish brown (second segment) to pale yellow (third and fourth segments). Ratio of antennal segments: 1:2.71–3.4:2.5–2.6:1.15. Labium slender; first visible segment extending almost to the base of the antenniferous tubercle in males and to the level of apex of antenniferous tubercle in females; second visible segment extending to the anterior portion of the thorax, almost reaching the stridulatory sulcus in males, and attaining level of posterior border of head on females; third visible segment attaining almost to the posterior portion of the stridulatory sulcus in males, and to the anterior half of the stridulatory sulcus on females (Figure <xref ref-type="fig" rid="F7">7</xref>). Ratio of visible labium segments: 1:1.79–2.15:0.44–0.69. Color dark brown (first visible segment) to light reddish brown (third visible segment). Setae pale yellow, with length and density increasing from the first visible through the third visible segment, being the longest and denser on the third segment (Figure <xref ref-type="fig" rid="F7">7</xref>).</p><fig id="F7" position="float" orientation="portrait"><label>Figure 7.</label><caption><p>Comparison between the dorsal and ventral portions of the heads from <italic><tp:taxon-name><tp:taxon-name-part taxon-name-part-type="genus" reg="Triatoma">T.</tp:taxon-name-part> <tp:taxon-name-part taxon-name-part-type="species" reg="mopan">mopan</tp:taxon-name-part></tp:taxon-name></italic> and <italic><tp:taxon-name><tp:taxon-name-part taxon-name-part-type="genus" reg="Triatoma">T.</tp:taxon-name-part> <tp:taxon-name-part taxon-name-part-type="species" reg="dimidiata">dimidiata</tp:taxon-name-part></tp:taxon-name></italic> from Jutiapa, Guatemala males and females. Photographs: Silvia Justi and Raquel Lima.</p></caption><graphic xmlns:xlink="http://www.w3.org/1999/xlink" xlink:href="zookeys-775-069-g007.jpg" position="float" orientation="portrait" xlink:type="simple" id="oo_217497.jpg"/></fig><p>
              <italic>Neck</italic> dark, with 1+1 lateral light brown to yellowish spots. Pronotum uniformly dark brown to black, with a distinctive depression forming a straight latitudinal line from the neck to the posterior portion of the pronotum (Figure <xref ref-type="fig" rid="F8">8</xref>). Anterior lobe rugose, without distinctive tubercles (Figures <xref ref-type="fig" rid="F3">3</xref> and <xref ref-type="fig" rid="F8">8</xref>). Anterolateral angles, short, rounded, in some specimens subconical. Scutellum shallowly rugose, with central median depression heart shaped, apical process about as long as body of scutellum, subcylindrical, slightly downwardly bent at apex. Hemelytra usually surpassing the apex of abdomen but leaving female genital segments exposed. Basal portion of clavus dark brown, apex pale yellow. Corium pale yellow, with the extreme apex black, and with a dark central spot of variable size. Membrane almost as pale as the corium. Legs uniformly dark. Forelegs with 1+1 apical small denticles 2 +1 subapical denticles on both males and females. Middle legs with 1+1 apical small denticles 2 +2 asymmetrical subapical denticles on males and 2 +2 asymmetrical subapical denticles on females (Figure <xref ref-type="fig" rid="F4">4</xref>).</p><fig id="F8" position="float" orientation="portrait"><label>Figure 8.</label><caption><p>Comparison between the pronotum morphology of <italic><tp:taxon-name><tp:taxon-name-part taxon-name-part-type="genus" reg="Triatoma">T.</tp:taxon-name-part> <tp:taxon-name-part taxon-name-part-type="species" reg="mopan">mopan</tp:taxon-name-part></tp:taxon-name></italic> and <italic><tp:taxon-name><tp:taxon-name-part taxon-name-part-type="genus" reg="Triatoma">T.</tp:taxon-name-part> <tp:taxon-name-part taxon-name-part-type="species" reg="dimidiata">dimidiata</tp:taxon-name-part></tp:taxon-name></italic> from Jutiapa, Guatemala males and females. Photographs: Silvia Justi.</p></caption><graphic xmlns:xlink="http://www.w3.org/1999/xlink" xlink:href="zookeys-775-069-g008.jpg" position="float" orientation="portrait" xlink:type="simple" id="oo_217498.jpg"/></fig><p>
              <italic>Abdomen</italic> ventrally convex, minutely striate transversally, with scarce yellow pilosity. Mostly dark brown, with yellow spots extending from the connexival suture (Figure <xref ref-type="fig" rid="F9">9</xref>). Spiracles close or adjacent to connexival suture, usually surrounded by a spot slightly darker than tegument (Figure <xref ref-type="fig" rid="F9">9</xref>). Connexival segments piceous or black on anterior third to half across entire width, almost always as an extension of the piceous portion of the abdomen, pale posteriorly.</p><fig id="F9" position="float" orientation="portrait"><label>Figure 9.</label><caption><p>Comparison between ventral views of from <italic><tp:taxon-name><tp:taxon-name-part taxon-name-part-type="genus" reg="Triatoma">T.</tp:taxon-name-part> <tp:taxon-name-part taxon-name-part-type="species" reg="mopan">mopan</tp:taxon-name-part></tp:taxon-name></italic> and <italic><tp:taxon-name><tp:taxon-name-part taxon-name-part-type="genus" reg="Triatoma">T.</tp:taxon-name-part> <tp:taxon-name-part taxon-name-part-type="species" reg="dimidiata">dimidiata</tp:taxon-name-part></tp:taxon-name></italic> from Jutiapa, Guatemala males and females. Photographs: Silvia Justi and Raquel Lima.</p></caption><graphic xmlns:xlink="http://www.w3.org/1999/xlink" xlink:href="zookeys-775-069-g009.jpg" position="float" orientation="portrait" xlink:type="simple" id="oo_217499.jpg"/></fig><p>
              <italic>External genitalia</italic> dark brown to black, almost round, with setae darker than the rest of the tegument in males; triangular, with long reddish setae on females (Figure <xref ref-type="fig" rid="F9">9</xref>).</p></tp:treatment-sec><tp:treatment-sec sec-type="distribution" id="SECID0ENGBI"><title>Distribution.</title><p>To date, the species is only known from the type locality.</p></tp:treatment-sec><tp:treatment-sec sec-type="Type-locality" id="SECID0ESGBI"><title>Type-locality.</title><p>Rio Frio cave, Cayo District, Belize, coordinates <named-content xmlns:xlink="http://www.w3.org/1999/xlink" content-type="dwc:verbatimCoordinates" xlink:type="simple"><named-content content-type="geo-json" specific-use="{&#34;type&#34;:&#34;Point&#34;,&#34;coordinates&#34;:[-88.979675,16.956939]}" id="NCID0E2GBI" xlink:type="simple">16.956939/-88.979675</named-content></named-content>.</p></tp:treatment-sec><tp:treatment-sec sec-type="etymology" id="SECID0E6GBI"><title>Etymology.</title><p>The specific epithet <italic><tp:taxon-name><tp:taxon-name-part taxon-name-part-type="genus" reg="Triatoma"/><tp:taxon-name-part taxon-name-part-type="species" reg="mopan">mopan</tp:taxon-name-part></tp:taxon-name></italic> was chosen to honor the indigenous Mopan people, one of the Mayan groups historically and presently in this area of Belize and Guatemala, and comprises the lineage previously referred to as <tp:taxon-name><tp:taxon-name-part taxon-name-part-type="genus" reg="Triatoma">T.</tp:taxon-name-part> <tp:taxon-name-part taxon-name-part-type="uncertainty-rank">sp. aff.</tp:taxon-name-part> <tp:taxon-name-part taxon-name-part-type="species" reg="dimidiata">dimidiata</tp:taxon-name-part></tp:taxon-name> (Group 4 – cave; <xref ref-type="bibr" rid="B20">Monteiro et al. 2013</xref>, <xref ref-type="bibr" rid="B25">Stevens et al. 2014</xref>, <xref ref-type="bibr" rid="B6">Dorn et al. 2016</xref>, <xref ref-type="bibr" rid="B12">Justi et al. 2018</xref>).</p></tp:treatment-sec><tp:treatment-sec sec-type="host" id="SECID0EMIBI"><title>Host-parasite data.</title><p>Specimens of <italic><tp:taxon-name><tp:taxon-name-part taxon-name-part-type="genus" reg="Triatoma">T.</tp:taxon-name-part> <tp:taxon-name-part taxon-name-part-type="species" reg="mopan">mopan</tp:taxon-name-part></tp:taxon-name></italic> sp. n. collected prior to its description, in the same Rio Frio cave, were found to be infected with <italic><tp:taxon-name><tp:taxon-name-part taxon-name-part-type="genus" reg="Trypanosoma">Trypanosoma</tp:taxon-name-part> <tp:taxon-name-part taxon-name-part-type="species" reg="cruzi">cruzi</tp:taxon-name-part></tp:taxon-name></italic> (Monroy, unpublished data). The type series was not investigated for parasite infection in order to preserve the integrity of the samples.</p><p>Earlier studies completed by our research group, identifying blood sources on specimens of the then undescribed <italic><tp:taxon-name><tp:taxon-name-part taxon-name-part-type="genus" reg="Triatoma">T.</tp:taxon-name-part> <tp:taxon-name-part taxon-name-part-type="species" reg="mopan">mopan</tp:taxon-name-part></tp:taxon-name></italic> collected in the same Rio Frio cave indicate that this species feeds on human, pig, goat or sheep, rat, mouse, duck, bat, opossum, and synanthropic and wild vertebrates (<xref ref-type="bibr" rid="B25">Stevens et al. 2014</xref>).</p></tp:treatment-sec><tp:treatment-sec sec-type="Bionomics" id="SECID0EZJBI"><title>Bionomics.</title><p>Found in caves, in cracks in rocks near water, in humid environment.</p></tp:treatment-sec><tp:treatment-sec><!--Section generated to contain objects referenced in tp:taxon-treatment.--><table-wrap id="T4" position="float" orientation="portrait"><label>Table 4.</label><caption><p>
                  <italic><tp:taxon-name><tp:taxon-name-part taxon-name-part-type="genus" reg="Triatoma">Triatoma</tp:taxon-name-part> <tp:taxon-name-part taxon-name-part-type="species" reg="mopan">mopan</tp:taxon-name-part></tp:taxon-name></italic> character measures for males, females and the holotype.</p></caption><table id="TID0ETHBG" rules="all"><tbody><tr><th rowspan="2" colspan="1"/><th rowspan="1" colspan="4">Males (mm)</th><th rowspan="1" colspan="4">Females (mm)</th><th rowspan="2" colspan="1">Holotype (mm)</th></tr><tr><th rowspan="1" colspan="1">Min.</th><th rowspan="1" colspan="1">Mean</th><th rowspan="1" colspan="1">Max.</th><th rowspan="1" colspan="1">sd</th><th rowspan="1" colspan="1">Min.</th><th rowspan="1" colspan="1">Mean</th><th rowspan="1" colspan="1">Max.</th><th rowspan="1" colspan="1">sd</th></tr><tr><td rowspan="1" colspan="1">
                      <abbrev xmlns:xlink="http://www.w3.org/1999/xlink" xlink:title="length of antennal segment 1" id="ABBRID0EYLAI" xlink:type="simple">A1</abbrev>
                    </td><td rowspan="1" colspan="1">1.41</td><td rowspan="1" colspan="1">1.538</td><td rowspan="1" colspan="1">1.63</td><td rowspan="1" colspan="1">0.086</td><td rowspan="1" colspan="1">1.41</td><td rowspan="1" colspan="1">1.63</td><td rowspan="1" colspan="1">1.78</td><td rowspan="1" colspan="1">0.138</td><td rowspan="1" colspan="1">1.59</td></tr><tr><td rowspan="1" colspan="1">
                          <abbrev xmlns:xlink="http://www.w3.org/1999/xlink" xlink:title="length of antennal segment 2" id="ABBRID0E3MAI" xlink:type="simple">A2</abbrev>
                        </td><td rowspan="1" colspan="1">4.13</td><td rowspan="1" colspan="1">4.77</td><td rowspan="1" colspan="1">5.31</td><td rowspan="1" colspan="1">0.483</td><td rowspan="1" colspan="1">4.5</td><td rowspan="1" colspan="1">4.718</td><td rowspan="1" colspan="1">5.28</td><td rowspan="1" colspan="1">0.293</td><td rowspan="1" colspan="1">5.19</td></tr><tr><td rowspan="1" colspan="1">
                          <abbrev xmlns:xlink="http://www.w3.org/1999/xlink" xlink:title="length of antennal segment 3" id="ABBRID0EAOAI" xlink:type="simple">A3</abbrev>
                        </td><td rowspan="1" colspan="1">3.69</td><td rowspan="1" colspan="1">4.194</td><td rowspan="1" colspan="1">4.47</td><td rowspan="1" colspan="1">0.303</td><td rowspan="1" colspan="1">4.22</td><td rowspan="1" colspan="1">4.363</td><td rowspan="1" colspan="1">4.53</td><td rowspan="1" colspan="1">NA</td><td rowspan="1" colspan="1">4.31</td></tr><tr><td rowspan="1" colspan="1">
                      <abbrev xmlns:xlink="http://www.w3.org/1999/xlink" xlink:title="length of antennal segment 4" id="ABBRID0EEPAI" xlink:type="simple">A4</abbrev>
                    </td><td rowspan="1" colspan="1">2.75</td><td rowspan="1" colspan="1">2.952</td><td rowspan="1" colspan="1">3.19</td><td rowspan="1" colspan="1">0.197</td><td rowspan="1" colspan="1">2.75</td><td rowspan="1" colspan="1">3.282</td><td rowspan="1" colspan="1">3.5</td><td rowspan="1" colspan="1">0.279</td><td rowspan="1" colspan="1">3.13</td></tr><tr><td rowspan="1" colspan="1">
                      <abbrev xmlns:xlink="http://www.w3.org/1999/xlink" xlink:title="length of the ante-ocular region" id="ABBRID0EIQAI" xlink:type="simple">AOR</abbrev>
                    </td><td rowspan="1" colspan="1">3.31</td><td rowspan="1" colspan="1">3.512</td><td rowspan="1" colspan="1">3.81</td><td rowspan="1" colspan="1">0.189</td><td rowspan="1" colspan="1">3.69</td><td rowspan="1" colspan="1">3.782</td><td rowspan="1" colspan="1">4.06</td><td rowspan="1" colspan="1">0.145</td><td rowspan="1" colspan="1">3.56</td></tr><tr><td rowspan="1" colspan="1">BOS</td><td rowspan="1" colspan="1">1.19</td><td rowspan="1" colspan="1">1.526</td><td rowspan="1" colspan="1">2</td><td rowspan="1" colspan="1">-0.332</td><td rowspan="1" colspan="1">1.56</td><td rowspan="1" colspan="1">1.823</td><td rowspan="1" colspan="1">2.06</td><td rowspan="1" colspan="1">0.191</td><td rowspan="1" colspan="1">1.5</td></tr><tr><td rowspan="1" colspan="1">
                      <abbrev xmlns:xlink="http://www.w3.org/1999/xlink" xlink:title="length of the head" id="ABBRID0ELSAI" xlink:type="simple">HL</abbrev>
                    </td><td rowspan="1" colspan="1">5.31</td><td rowspan="1" colspan="1">5.57</td><td rowspan="1" colspan="1">5.85</td><td rowspan="1" colspan="1">0.261</td><td rowspan="1" colspan="1">5.92</td><td rowspan="1" colspan="1">6.193</td><td rowspan="1" colspan="1">6.54</td><td rowspan="1" colspan="1">0.217</td><td rowspan="1" colspan="1">5.85</td></tr><tr><td rowspan="1" colspan="1">
                      <abbrev xmlns:xlink="http://www.w3.org/1999/xlink" xlink:title="length of pronotum" id="ABBRID0EPTAI" xlink:type="simple">LOP</abbrev>
                    </td><td rowspan="1" colspan="1">4.31</td><td rowspan="1" colspan="1">4.724</td><td rowspan="1" colspan="1">5.08</td><td rowspan="1" colspan="1">0.305</td><td rowspan="1" colspan="1">5</td><td rowspan="1" colspan="1">5.295</td><td rowspan="1" colspan="1">6</td><td rowspan="1" colspan="1">0.371</td><td rowspan="1" colspan="1">4.77</td></tr><tr><td rowspan="1" colspan="1">
                      <abbrev xmlns:xlink="http://www.w3.org/1999/xlink" xlink:title="length of the post-ocular region" id="ABBRID0ETUAI" xlink:type="simple">POR</abbrev>
                    </td><td rowspan="1" colspan="1">1.13</td><td rowspan="1" colspan="1">1.154</td><td rowspan="1" colspan="1">1.19</td><td rowspan="1" colspan="1">0.033</td><td rowspan="1" colspan="1">1.19</td><td rowspan="1" colspan="1">1.282</td><td rowspan="1" colspan="1">1.38</td><td rowspan="1" colspan="1">0.076</td><td rowspan="1" colspan="1">1.19</td></tr><tr><td rowspan="1" colspan="1">
                      <abbrev xmlns:xlink="http://www.w3.org/1999/xlink" xlink:title="length of process of scutellum" id="ABBRID0EXVAI" xlink:type="simple">POS</abbrev>
                    </td><td rowspan="1" colspan="1">0.81</td><td rowspan="1" colspan="1">1.426</td><td rowspan="1" colspan="1">1.63</td><td rowspan="1" colspan="1">-0.349</td><td rowspan="1" colspan="1">1</td><td rowspan="1" colspan="1">1.46</td><td rowspan="1" colspan="1">1.69</td><td rowspan="1" colspan="1">0.28</td><td rowspan="1" colspan="1">1.63</td></tr><tr><td rowspan="1" colspan="1">
                      <abbrev xmlns:xlink="http://www.w3.org/1999/xlink" xlink:title="labial segment 1" id="ABBRID0E2WAI" xlink:type="simple">R1</abbrev>
                    </td><td rowspan="1" colspan="1">1.75</td><td rowspan="1" colspan="1">1.87</td><td rowspan="1" colspan="1">2.05</td><td rowspan="1" colspan="1">0.130</td><td rowspan="1" colspan="1">2</td><td rowspan="1" colspan="1">2.133</td><td rowspan="1" colspan="1">2.25</td><td rowspan="1" colspan="1">0.103</td><td rowspan="1" colspan="1">2.05</td></tr><tr><td rowspan="1" colspan="1">
                          <abbrev xmlns:xlink="http://www.w3.org/1999/xlink" xlink:title="labial segment 2" id="ABBRID0E6XAI" xlink:type="simple">R2</abbrev>
                        </td><td rowspan="1" colspan="1">3.75</td><td rowspan="1" colspan="1">3.83</td><td rowspan="1" colspan="1">3.95</td><td rowspan="1" colspan="1">0.084</td><td rowspan="1" colspan="1">3.75</td><td rowspan="1" colspan="1">4.133</td><td rowspan="1" colspan="1">4.45</td><td rowspan="1" colspan="1">0.225</td><td rowspan="1" colspan="1">3.85</td></tr><tr><td rowspan="1" colspan="1">
                      <abbrev xmlns:xlink="http://www.w3.org/1999/xlink" xlink:title="labial segments 3" id="ABBRID0EDZAI" xlink:type="simple">R3</abbrev>
                    </td><td rowspan="1" colspan="1">1.15</td><td rowspan="1" colspan="1">1.2</td><td rowspan="1" colspan="1">1.25</td><td rowspan="1" colspan="1">0.05</td><td rowspan="1" colspan="1">1</td><td rowspan="1" colspan="1">1.202</td><td rowspan="1" colspan="1">1.61</td><td rowspan="1" colspan="1">0.211</td><td rowspan="1" colspan="1">1.25</td></tr><tr><td rowspan="1" colspan="1">S</td><td rowspan="1" colspan="1">1.08</td><td rowspan="1" colspan="1">1.168</td><td rowspan="1" colspan="1">1.23</td><td rowspan="1" colspan="1">0.063</td><td rowspan="1" colspan="1">1.23</td><td rowspan="1" colspan="1">1.308</td><td rowspan="1" colspan="1">1.54</td><td rowspan="1" colspan="1">0.120</td><td rowspan="1" colspan="1">1.15</td></tr><tr><td rowspan="1" colspan="1">
                      <abbrev xmlns:xlink="http://www.w3.org/1999/xlink" xlink:title="total length of the body" id="ABBRID0EG2AI" xlink:type="simple">TL</abbrev>
                    </td><td rowspan="1" colspan="1">26.67</td><td rowspan="1" colspan="1">28.74</td><td rowspan="1" colspan="1">30.17</td><td rowspan="1" colspan="1">1.677</td><td rowspan="1" colspan="1">32.17</td><td rowspan="1" colspan="1">34.58</td><td rowspan="1" colspan="1">38</td><td rowspan="1" colspan="1">2.056</td><td rowspan="1" colspan="1">29.67</td></tr><tr><td rowspan="1" colspan="1">
                      <abbrev xmlns:xlink="http://www.w3.org/1999/xlink" xlink:title="total length of scutellum" id="ABBRID0EK3AI" xlink:type="simple">TS</abbrev>
                    </td><td rowspan="1" colspan="1">2.84</td><td rowspan="1" colspan="1">3.408</td><td rowspan="1" colspan="1">4.19</td><td rowspan="1" colspan="1">NA</td><td rowspan="1" colspan="1">1.84</td><td rowspan="1" colspan="1">1.84</td><td rowspan="1" colspan="1">1.84</td><td rowspan="1" colspan="1">NA</td><td rowspan="1" colspan="1">3.13</td></tr><tr><td rowspan="1" colspan="1">WAE</td><td rowspan="1" colspan="1">2.23</td><td rowspan="1" colspan="1">2.324</td><td rowspan="1" colspan="1">2.46</td><td rowspan="1" colspan="1">0.084</td><td rowspan="1" colspan="1">2.38</td><td rowspan="1" colspan="1">2.485</td><td rowspan="1" colspan="1">2.69</td><td rowspan="1" colspan="1">0.117</td><td rowspan="1" colspan="1">2.31</td></tr><tr><td rowspan="1" colspan="1">
                      <abbrev xmlns:xlink="http://www.w3.org/1999/xlink" xlink:title="width of the eye" id="ABBRID0EN5AI" xlink:type="simple">WE</abbrev>
                    </td><td rowspan="1" colspan="1">0.56</td><td rowspan="1" colspan="1">0.592</td><td rowspan="1" colspan="1">0.63</td><td rowspan="1" colspan="1">0.025</td><td rowspan="1" colspan="1">0.5</td><td rowspan="1" colspan="1">0.602</td><td rowspan="1" colspan="1">0.63</td><td rowspan="1" colspan="1">0.052</td><td rowspan="1" colspan="1">0.59</td></tr><tr><td rowspan="1" colspan="1">
                      <abbrev xmlns:xlink="http://www.w3.org/1999/xlink" xlink:title="width of pronotum" id="ABBRID0ER6AI" xlink:type="simple">WOP</abbrev>
                    </td><td rowspan="1" colspan="1">6.23</td><td rowspan="1" colspan="1">6.306</td><td rowspan="1" colspan="1">6.38</td><td rowspan="1" colspan="1">0.075</td><td rowspan="1" colspan="1">6.08</td><td rowspan="1" colspan="1">6.525</td><td rowspan="1" colspan="1">7.38</td><td rowspan="1" colspan="1">0.458</td><td rowspan="1" colspan="1">6.38</td></tr></tbody></table></table-wrap></tp:treatment-sec><ref-list><ref id="B18"><mixed-citation xmlns:xlink="http://www.w3.org/1999/xlink" xlink:type="simple">
          <person-group><name name-style="western"><surname>Lent</surname><given-names>H</given-names></name><name name-style="western"><surname>Wygodzinsky</surname><given-names>P</given-names></name></person-group> (<year>1979</year>) <article-title>Revision of the <tp:taxon-name><tp:taxon-name-part taxon-name-part-type="subfamily">Triatominae</tp:taxon-name-part></tp:taxon-name> (<tp:taxon-name><tp:taxon-name-part taxon-name-part-type="order">Hemiptera</tp:taxon-name-part></tp:taxon-name>: <tp:taxon-name><tp:taxon-name-part taxon-name-part-type="family">reduviidae</tp:taxon-name-part></tp:taxon-name>), and their significance as vectors of Chagas Disease.</article-title> <source>Bulletin of the American Museum of Natural History</source> <volume>163</volume>: <fpage>123</fpage>–<lpage>520</lpage>.</mixed-citation></ref><ref id="B20"><mixed-citation xmlns:xlink="http://www.w3.org/1999/xlink" xlink:type="simple">
          <person-group><name name-style="western"><surname>Monteiro</surname><given-names>FA</given-names></name><name name-style="western"><surname>Peretolchina</surname><given-names>T</given-names></name><name name-style="western"><surname>Lazoski</surname><given-names>C</given-names></name><name name-style="western"><surname>Harris</surname><given-names>K</given-names></name><name name-style="western"><surname>Dotson</surname><given-names>EM</given-names></name><name name-style="western"><surname>Abad-Franch</surname><given-names>F</given-names></name><name name-style="western"><surname>Tamayo</surname><given-names>E</given-names></name><name name-style="western"><surname>Pennington</surname><given-names>PM</given-names></name><name name-style="western"><surname>Monroy</surname><given-names>C</given-names></name><name name-style="western"><surname>Cordon-Rosales</surname><given-names>C</given-names></name><name name-style="western"><surname>Salazar-Schettino</surname><given-names>PM</given-names></name><name name-style="western"><surname>Gómez-Palacio</surname><given-names>AM</given-names></name><name name-style="western"><surname>Grijalva</surname><given-names>MJ</given-names></name><name name-style="western"><surname>Beard</surname><given-names>CB</given-names></name><name name-style="western"><surname>Marcet</surname><given-names>PL</given-names></name></person-group> (<year>2013</year>) Phylogeographic Pattern and Extensive Mitochondrial DNA Divergence Disclose a Species Complex within the Chagas Disease Vector <italic><tp:taxon-name><tp:taxon-name-part taxon-name-part-type="genus">Triatoma</tp:taxon-name-part> <tp:taxon-name-part taxon-name-part-type="species">dimidiata</tp:taxon-name-part></tp:taxon-name></italic>. PLoS Neglected Tropical Diseases 8: e70974. <ext-link xlink:type="simple" ext-link-type="doi" xlink:href="10.1371/journal.pone.0070974">https://doi.org/10.1371/journal.pone.0070974</ext-link></mixed-citation></ref><ref id="B25"><mixed-citation xmlns:xlink="http://www.w3.org/1999/xlink" xlink:type="simple">
          <person-group><name name-style="western"><surname>Stevens</surname><given-names>L</given-names></name><name name-style="western"><surname>Monroy</surname><given-names>MC</given-names></name><name name-style="western"><surname>Rodas</surname><given-names>AG</given-names></name><name name-style="western"><surname>Dorn</surname><given-names>PL</given-names></name></person-group> (<year>2014</year>) Hunting, Swimming, and Worshiping: Human Cultural Practices Illuminate the Blood Meal Sources of Cave Dwelling Chagas Vectors (<italic><tp:taxon-name><tp:taxon-name-part taxon-name-part-type="genus">Triatoma</tp:taxon-name-part> <tp:taxon-name-part taxon-name-part-type="species">dimidiata</tp:taxon-name-part></tp:taxon-name></italic>) in Guatemala and Belize. PLoS Neglected Tropical Diseases 8. <ext-link xlink:type="simple" ext-link-type="doi" xlink:href="10.1371/journal.pntd.0003047">https://doi.org/10.1371/journal.pntd.0003047</ext-link></mixed-citation></ref><ref id="B6"><mixed-citation xmlns:xlink="http://www.w3.org/1999/xlink" xlink:type="simple">
          <person-group><name name-style="western"><surname>Dorn</surname><given-names>PL</given-names></name><name name-style="western"><surname>de la</surname><given-names>Rúa NM</given-names></name><name name-style="western"><surname>Axen</surname><given-names>H</given-names></name><name name-style="western"><surname>Smith</surname><given-names>N</given-names></name><name name-style="western"><surname>Richards</surname><given-names>BR</given-names></name><name name-style="western"><surname>Charabati</surname><given-names>J</given-names></name><name name-style="western"><surname>Suarez</surname><given-names>J</given-names></name><name name-style="western"><surname>Woods</surname><given-names>A</given-names></name><name name-style="western"><surname>Pessoa</surname><given-names>R</given-names></name><name name-style="western"><surname>Monroy</surname><given-names>C</given-names></name><name name-style="western"><surname>Kilpatrick</surname><given-names>CW</given-names></name><name name-style="western"><surname>Stevens</surname><given-names>L</given-names></name></person-group> (<year>2016</year>) <article-title>Hypothesis testing clarifies the systematics of the main Central American Chagas disease vector, <italic><tp:taxon-name><tp:taxon-name-part taxon-name-part-type="genus">Triatoma</tp:taxon-name-part> <tp:taxon-name-part taxon-name-part-type="species">dimidiata</tp:taxon-name-part></tp:taxon-name></italic> (Latreille, 1811), across its geographic range.</article-title> <source>Infection, Genetics and Evolution</source> <volume>44</volume>: <fpage>431</fpage>–<lpage>443</lpage>. <ext-link xlink:type="simple" ext-link-type="doi" xlink:href="10.1016/j.meegid.2016.07.046">https://doi.org/10.1016/j.meegid.2016.07.046</ext-link></mixed-citation></ref><ref id="B12"><mixed-citation xmlns:xlink="http://www.w3.org/1999/xlink" xlink:type="simple">
          <person-group><name name-style="western"><surname>Justi</surname><given-names>SA</given-names></name><name name-style="western"><surname>Cahan</surname><given-names>S</given-names></name><name name-style="western"><surname>Stevens</surname><given-names>L</given-names></name><name name-style="western"><surname>Monroy</surname><given-names>C</given-names></name><name name-style="western"><surname>Lima-cordón</surname><given-names>R</given-names></name><name name-style="western"><surname>Dorn</surname><given-names>PL</given-names></name></person-group> (<year>2018</year>) <article-title>Vectors of diversity : Genome wide diversity across the geographic range of the Chagas disease vector <italic><tp:taxon-name><tp:taxon-name-part taxon-name-part-type="genus">Triatoma</tp:taxon-name-part> <tp:taxon-name-part taxon-name-part-type="species">dimidiata</tp:taxon-name-part></tp:taxon-name></italic> <italic>sensu lato</italic> (<tp:taxon-name><tp:taxon-name-part taxon-name-part-type="order">Hemiptera</tp:taxon-name-part></tp:taxon-name>: <tp:taxon-name><tp:taxon-name-part taxon-name-part-type="family">Reduviidae</tp:taxon-name-part></tp:taxon-name>) .</article-title> <source>Molecular Phylogenetics and Evolution</source> <volume>120</volume>: <fpage>144</fpage>–<lpage>150</lpage>. <ext-link xlink:type="simple" ext-link-type="doi" xlink:href="10.1016/j.ympev.2017.12.016">https://doi.org/10.1016/j.ympev.2017.12.016</ext-link></mixed-citation></ref></ref-list></tp:taxon-treatment>
